# Supplementary material for: Covalent Inhibitors of S100A4 Block the Formation of a Pro-Metastasis Non-Muscle Myosin 2A Complex
Source: J Med Chem. 2024 Oct 19;67(21):18943–56. doi: 10.1021/acs.jmedchem.4c01320 (PMC11571109; doi:10.1021/acs.jmedchem.4c01320)
Supplement: Supplementary file 2 — jm4c01320_si_002.csv [file jm4c01320_si_002.csv]

ACS ID	Compound ID	SMILES	S100A4 IC50 HTRF assay (µM)	S100A11 IC50 HTRF assay (µM)	S100A4 + 1mM GSH IC50 HTRF assay (µM)	IC50 NanoBret assay (µM)	HeLa Cell proliferation IC50 ( (µM)	A549 Cell proliferation IC50 ( (µM)	HeLa Cell toxicity IC50 ( (µM)	A549 Cell toxicity IC50 ( (µM)
1	PK006912b	Cc1ccc(cc1)S(C=CC#N)(=O)=O	1.23
2a	KD036433a	CC(C)c1c(-c2ccc(OCCNC(=O)C=CC(=O)c3ccccc3)cc2)[nH]c2c(C#N)cnn2c1=O	0.43	3.67
2b	KD036434a	CC(C)c1c(-c2cnn(C3CCN(C(=O)C=CC(=O)c4ccccc4)CC3)c2)[nH]c2c(C#N)cnn2c1=O	0.48	1.35
2c	KD036432a	CC(C)c1c(-c2cnn(CCNC(=O)C=CC(=O)c3ccccc3)c2)[nH]c2c(C#N)cnn2c1=O	1.79	5.6
2d	KD036425a	[H]N1C=Nc2c(ccnc2n2cc(CCN3CCc4ccc(cc4C3)N([H])C(C[Cl])=O)cn2)C1=O	9.24	>30
3a	KD036424a	[H]N1C=Nc2c(ccnc2n2cc(CCN(Cc3cccc(c3)N([H])C(C[Cl])=O)C3CCCC3)cn2)C1=O	2.4	>30
3b	KD033833a	[H]N1C=Nc2c(ccnc2n2cc(CCN(Cc3cccc(c3)N([H])C(C=C)=O)C3CCCC3)cn2)C1=O	9.32	>30
4a	KD033835a	[H]N1C=Nc2c(ccnc2n2cc(CCN3CCN(CC3)C(C#C)=O)cn2)C1=O	1.73	8.15
5	NU000846a	O=C(Nc1cccc(Cl)c1)[C@H]1C[C@H](c2ccccc2)CN1C(=O)CCl	7.4	33.77
5a	NU000846b	O=C(Nc1cccc(Cl)c1)[C@H]1C[C@H](c2ccccc2)CN1C(=O)CCl	4.22	>30	4.62	20	3.1	25	55.8	27.07
5b	NU074381b	O=C(NC1CCCc2ccccc21)[C@H]1C[C@H](c2ccccc2)CN1C(=O)CCl	0.71	>30	1.28	13.4	2.6	22.1	29.9	29.67
5c	NU074391a	CC(C)C[C@@H](NC(=O)[C@H]1C[C@H](c2ccccc2)CN1C(=O)CCl)c1nc2ccccc2[nH]1	0.77	36.848873	1.57	11.1	4.5	11.9	29.8	37.71
5d	NU074379b	CN1CCCC(NC(=O)[C@H]2C[C@H](c3ccccc3)CN2C(=O)CCl)C1=O	1.05	>30
5e	NU074382b	O=C1Nc2ccccc2C1NC(=O)[C@H]1C[C@H](c2ccccc2)CN1C(=O)CCl	3.25	>30
5f	NU074390a	COc1cccc(N2CC(NC(=O)[C@H]3C[C@H](c4ccccc4)CN3C(=O)CCl)CC2=O)c1	4.75	>30
5g	NU074392a	N#CCc1ccc(NC(=O)[C@H]2C[C@H](c3ccccc3)CN2C(=O)CCl)cc1	1.24	>30
